# Supplementary material for: The segmentation and intelligent recognition of structural surfaces in borehole images based on the U2-Net network
Source: PLoS One. 2024 Mar 7;19(3):e0299471. doi: 10.1371/journal.pone.0299471 (PMC10919631; doi:10.1371/journal.pone.0299471)
Supplement: S1 File — (ZIP) [file pone.0299471.s001.zip]

Archive with 198 entries (198 files):
- 0000.png
- 0001.png
- 0002.png
- 0003.png
- 0004.png
- 0005.png
- 0006.png
- 0007.png
- 0008.png
- 0009.png
- 0010.png
- 0011.png
- 0012.png
- 0013.png
- 0014.png
- 0015.png
- 0016.png
- 0017.png
- 0018.png
- 0019.png
- 0020.png
- 0021.png
- 0022.png
- 0023.png
- 0024.png
- 0025.png
- 0026.png
- 0027.png
- 0028.png
- 0029.png
- 0030.png
- 0031.png
- 0032.png
- 0033.png
- 0034.png
- 0035.png
- 0036.png
- 0037.png
- 0038.png
- 0039.png
- 0040.png
- 0041.png
- 0042.png
- 0043.png
- 0044.png
- 0045.png
- 0046.png
- 0047.png
- 0048.png
- 0049.png
- 0050.png
- 0051.png
- 0052.png
- 0053.png
- 0054.png
- 0055.png
- 0056.png
- 0057.png
- 0058.png
- 0059.png
- 0060.png
- 0061.png
- 0062.png
- 0063.png
- 0064.png
- 0065.png
- 0066.png
- 0067.png
- 0068.png
- 0069.png
- 0070.png
- 0071.png
- 0072.png
- 0073.png
- 0074.png
- 0075.png
- 0076.png
- 0077.png
- 0078.png
- 0079.png
- 0080.png
- 0081.png
- 0082.png
- 0083.png
- 0084.png
- 0085.png
- 0086.png
- 0087.png
- 0088.png
- 0089.png
- 0090.png
- 0091.png
- 0092.png
- 0093.png
- 0094.png
- 0095.png
- 0096.png
- 0097.png
- 0098.png
- 0099.png
- 0100.png
- 0101.png
- 0102.png
- 0103.png
- 0104.png
- 0105.png
- 0106.png
- 0107.png
- 0108.png
- 0109.png
- 0110.png
- 0111.png
- 0112.png
- 0113.png
- 0114.png
- 0115.png
- 0116.png
- 0117.png
- 0118.png
- 0119.png
- 0120.png
- 0121.png
- 0122.png
- 0123.png
- 0124.png
- 0125.png
- 0126.png
- 0127.png
- 0128.png
- 0129.png
- 0130.png
- 0131.png
- 0132.png
- 0133.png
- 0134.png
- 0135.png
- 0136.png
- 0137.png
- 0138.png
- 0139.png
- 0140.png
- 0141.png
- 0142.png
- 0143.png
- 0144.png
- 0145.png
- 0146.png
- 0147.png
- 0148.png
- 0149.png
- 0150.png
- 0151.png
- 0152.png
- 0153.png
- 0154.png
- 0155.png
- 0156.png
- 0157.png
- 0158.png
- 0159.png
- 0160.png
- 0161.png
- 0162.png
- 0163.png
- 0164.png
- 0165.png
- 0166.png
- 0167.png
- 0168.png
- 0169.png
- 0170.png
- 0171.png
- 0172.png
- 0173.png
- 0174.png
- 0175.png
- 0176.png
- 0177.png
- 0178.png
- 0179.png
- 0180.png
- 0181.png
- 0182.png
- 0183.png
- 0184.png
- 0185.png
- 0186.png
- 0187.png
- 0188.png
- 0189.png
- 0190.png
- 0191.png
- 0192.png
- 0193.png
- 0194.png
- 0195.png
- 0196.png
- 0197.png
