# Supplementary material for: The segmentation and intelligent recognition of structural surfaces in borehole images based on the U2-Net network
Source: PLoS One. 2024 Mar 7;19(3):e0299471. doi: 10.1371/journal.pone.0299471 (PMC10919631; doi:10.1371/journal.pone.0299471)
Supplement: S2 File — (ZIP) [file pone.0299471.s002.zip]

Archive with 270 entries (270 files):
- 0198.png
- 0199.png
- 0200.png
- 0201.png
- 0202.png
- 0203.png
- 0204.png
- 0205.png
- 0206.png
- 0207.png
- 0208.png
- 0209.png
- 0210.png
- 0211.png
- 0212.png
- 0213.png
- 0214.png
- 0215.png
- 0216.png
- 0217.png
- 0218.png
- 0219.png
- 0220.png
- 0221.png
- 0222.png
- 0223.png
- 0224.jpg
- 0225.png
- 0226.png
- 0227.png
- 0228.png
- 0229.png
- 0230.png
- 0231.png
- 0232.png
- 0233.jpg
- 0234.png
- 0235.png
- 0236.png
- 0237.png
- 0238.jpg
- 0239.jpg
- 0240.jpg
- 0241.png
- 0242.png
- 0243.png
- 0244.png
- 0245.png
- 0246.png
- 0247.png
- 0248.jpg
- 0249.png
- 0250.png
- 0251.png
- 0252.png
- 0253.png
- 0254.png
- 0255.png
- 0256.png
- 0257.png
- 0258.png
- 0259.jpg
- 0260.png
- 0261.png
- 0262.png
- 0263.png
- 0264.png
- 0265.jpg
- 0266.jpg
- 0267.jpg
- 0268.png
- 0269.png
- 0270.png
- 0271.png
- 0272.png
- 0273.png
- 0274.png
- 0275.jpg
- 0276.png
- 0277.png
- 0278.png
- 0279.png
- 0280.png
- 0281.png
- 0282.png
- 0283.png
- 0284.png
- 0285.png
- 0286.png
- 0287.png
- 0288.png
- 0289.png
- 0290.png
- 0291.png
- 0292.jpg
- 0293.png
- 0294.png
- 0295.png
- 0296.png
- 0297.png
- 0298.png
- 0299.png
- 0300.png
- 0301.png
- 0302.png
- 0303.png
- 0304.png
- 0305.png
- 0306.png
- 0307.png
- 0308.jpg
- 0309.jpg
- 0310.jpg
- 0311.png
- 0312.png
- 0313.png
- 0314.png
- 0315.png
- 0316.png
- 0317.png
- 0318.png
- 0319.png
- 0320.jpg
- 0321.png
- 0322.png
- 0323.png
- 0324.png
- 0325.jpg
- 0326.jpg
- 0327.png
- 0328.png
- 0329.png
- 0330.png
- 0331.png
- 0332.jpg
- 0333.png
- 0334.png
- 0335.png
- 0336.png
- 0337.png
- 0338.png
- 0339.png
- 0340.png
- 0341.png
- 0342.png
- 0343.png
- 0344.png
- 0345.png
- 0346.png
- 0347.png
- 0348.png
- 0349.png
- 0350.png
- 0351.png
- 0352.png
- 0353.png
- 0354.png
- 0355.png
- 0356.png
- 0357.png
- 0358.png
- 0359.png
- 0360.png
- 0361.png
- 0362.png
- 0363.png
- 0364.png
- 0365.png
- 0366.png
- 0367.png
- 0368.png
- 0369.png
- 0370.png
- 0371.png
- 0372.png
- 0373.png
- 0374.png
- 0375.png
- 0376.png
- 0377.png
- 0378.png
- 0379.png
- 0380.png
- 0381.png
- 0382.png
- 0383.png
- 0384.png
- 0385.png
- 0386.png
- 0387.png
- 0388.png
- 0389.png
- 0390.png
- 0391.png
- 0392.png
- 0393.png
- 0394.png
- 0395.png
- 0396.png
- 0397.png
- 0398.png
- 0399.png
- 0400.png
- 0401.png
- 0402.png
- 0403.png
- 0404.png
- 0405.png
- 0406.png
- 0407.png
- 0408.png
- 0409.png
- 0410.png
- 0411.png
- 0412.png
- 0413.png
- 0414.png
- 0415.png
- 0417.png
- 0418.png
- 0419.png
- 0420.png
- 0421.png
- 0422.png
- 0423.png
- 0424.png
- 0425.png
- 0426.png
- 0427.png
- 0428.png
- 0429.png
- 0430.png
- 0431.png
- 0432.png
- 0433.png
- 0434.png
- 0435.png
- 0436.png
- 0437.png
- 0438.png
- 0439.png
- 0440.png
- 0441.png
- 0442.png
- 0443.png
- 0444.png
- 0445.png
- 0446.png
- 0447.png
- 0448.png
- 0449.png
- 0450.png
- 0451.png
- 0452.png
- 0453.png
- 0454.png
- 0455.png
- 0456.png
- 0457.png
- 0458.png
- 0459.png
- 0460.png
- 0461.png
- 0462.png
- 0463.png
- 0464.png
- 0465.png
- 0466.png
- 0467.png
- 0468.png
